# Supplementary material for: Endolithic Fungal Species Markers for Harshest Conditions in the McMurdo Dry Valleys, Antarctica
Source: Life (Basel). 2020 Feb 6;10(2):13. doi: 10.3390/life10020013 (PMC7175349; doi:10.3390/life10020013)
Supplement: Supplementary file 1 [file life-10-00013-s001.zip]

Archive with 1 entries (1 files):
- life-695604-supplementary.xlsx
