# Supplementary material for: Endolithic Fungal Species Markers for Harshest Conditions in the McMurdo Dry Valleys, Antarctica
Source: Life (Basel). 2020 Feb 6;10(2):13. doi: 10.3390/life10020013 (PMC7175349; doi:10.3390/life10020013)
Supplement: Supplementary file 1 [file life-10-00013-s001.zip › life-695604-supplementary.xlsx]

## Sheet: Table S1
Site	Reads	Richness (S)	Shannon (H')	Simpson (1-D)
Finger Mt north	143664	100.67	1.51	0.61
Finger Mt south	158634	76.67	1.89	0.76
Knobhead north	83413	107	1.23	0.57
Knobhead south	107235	60.33	2.03	0.8
Linnaeus Terrace north	145104	94.33	1.59	0.72
Mt Elektra north	97877.3	96.33	1.59	0.62
Siegfried Peak north	180640	93.67	1.31	0.62
Siegfried Peak south	260255	102.67	1.44	0.68
University Valley north	136597	96.33	1.57	0.69
University Valley south	126326	87	1.55	0.72
mean	143974	91.5	1.57	0.71
dev st	47529.1	13.12	0.23	0.07

## Sheet: Table S2
OTU ID	Phylum	Class	Order	Family	Genus	Species
OTU1	Ascomycota	Lecanoromycetes	Lecanorales	Lecanoraceae	Carbonea	Carbonea vorticosa
OTU2	Ascomycota	Lecanoromycetes	Caliciales	Caliciaceae	Buellia	NA
OTU3	Ascomycota	Lecanoromycetes	Lecanorales	NA	NA	NA
OTU4	Ascomycota	Lecanoromycetes	NA	NA	NA	NA
OTU5	Basidiomycota	Tremellomycetes	Tremellales	NA	NA	NA
OTU6	Ascomycota	Lecanoromycetes	Acarosporales	Acarosporaceae	NA	NA
OTU7	Ascomycota	Lecanoromycetes	Lecideales	Lecideaceae	Lecidea	Lecidea cancriformis
OTU8	Ascomycota	Lecanoromycetes	Lecanorales	Lecanoraceae	Lecanora	Lecanora fuscobrunnea
OTU9	Basidiomycota	Tremellomycetes	Tremellales	NA	NA	NA
OTU10	Ascomycota	Lecanoromycetes	Lecanorales	NA	NA	NA
OTU11	Ascomycota	Lecanoromycetes	Caliciales	Caliciaceae	Buellia	NA
OTU12	Ascomycota	Dothideomycetes	Capnodiales	Teratosphaeriaceae	Friedmanniomyces	Friedmanniomyces endolithicus
OTU13	Ascomycota	Lecanoromycetes	Acarosporales	Acarosporaceae	Acarospora	NA
OTU14	Ascomycota	Lecanoromycetes	Trapeliales	Trapeliaceae	Trapelia	NA
OTU15	Ascomycota	Lecanoromycetes	Lecanorales	NA	NA	NA
OTU16	Ascomycota	Lecanoromycetes	Lecanorales	Catillariaceae	Austrolecia	NA
OTU17	Ascomycota	Eurotiomycetes	Chaetothyriales	NA	NA	NA
OTU19	Ascomycota	Lecanoromycetes	Acarosporales	Acarosporaceae	Acarospora	Acarospora rugulosa
OTU20	Ascomycota	Lecanoromycetes	Lecanorales	NA	NA	NA
OTU21	Ascomycota	Lecanoromycetes	Caliciales	Caliciaceae	Buellia	NA
OTU22	Ascomycota	Lecanoromycetes	Acarosporales	Acarosporaceae	NA	NA
OTU23	Basidiomycota	Tremellomycetes	Tremellales	NA	NA	NA
OTU24	Ascomycota	Sordariomycetes	Hypocreales	NA	NA	NA
OTU25	Ascomycota	Lecanoromycetes	Lecanorales	NA	NA	NA
OTU26	Ascomycota	Lecanoromycetes	Lecanorales	NA	NA	NA
OTU27	Ascomycota	Lecanoromycetes	Trapeliales	Trapeliaceae	NA	NA
OTU28	Ascomycota	Dothideomycetes	NA	NA	NA	NA
OTU29	NA	NA	NA	NA	NA	NA
OTU30	Ascomycota	Dothideomycetes	Botryosphaeriales	NA	NA	NA
OTU31	Ascomycota	Dothideomycetes	Capnodiales	Extremaceae	Extremus	Extremus antarcticus
OTU32	Ascomycota	Lecanoromycetes	Caliciales	Caliciaceae	Buellia	NA
OTU33	Ascomycota	Lecanoromycetes	Caliciales	Caliciaceae	Buellia	NA
OTU34	Ascomycota	Dothideomycetes	NA	NA	NA	NA
OTU36	Basidiobolomycota	Basidiobolomycetes	Basidiobolales	Basidiobolaceae	Basidiobolus	Basidiobolus ranarum
OTU37	Ascomycota	Sordariomycetes	Hypocreales	Nectriaceae	Fusarium	NA
OTU38	Ascomycota	Lecanoromycetes	Caliciales	Caliciaceae	Buellia	NA
OTU39	Ascomycota	Lecanoromycetes	Trapeliales	NA	NA	NA
OTU40	Ascomycota	Leotiomycetes	Helotiales	NA	NA	NA
OTU41	Ascomycota	Leotiomycetes	Helotiales	NA	NA	NA
OTU42	Ascomycota	Lecanoromycetes	Lecanorales	NA	NA	NA
OTU43	Ascomycota	Lecanoromycetes	Lecanorales	NA	NA	NA
OTU45	Ascomycota	Lecanoromycetes	Lecanorales	NA	NA	NA
OTU46	Ascomycota	Lecanoromycetes	Caliciales	Caliciaceae	NA	NA
OTU47	Ascomycota	Lecanoromycetes	Caliciales	Caliciaceae	Buellia	Buellia aethalea
OTU48	Ascomycota	Lecanoromycetes	Caliciales	Caliciaceae	Buellia	NA
OTU49	Ascomycota	Lecanoromycetes	Acarosporales	Acarosporaceae	NA	NA
OTU50	Basidiomycota	Tremellomycetes	Trichosporonales	NA	NA	NA
OTU51	Ascomycota	Lecanoromycetes	Lecanorales	Catillariaceae	Austrolecia	NA
OTU52	Ascomycota	Lecanoromycetes	Umbilicariales	NA	NA	NA
OTU53	Ascomycota	Lecanoromycetes	Caliciales	Caliciaceae	Buellia	NA
OTU54	Ascomycota	Arthoniomycetes	Arthoniales	NA	NA	NA
OTU55	Ascomycota	Lecanoromycetes	Caliciales	Caliciaceae	Buellia	NA
OTU56	Ascomycota	Lecanoromycetes	Caliciales	Caliciaceae	Buellia	NA
OTU57	Ascomycota	Lecanoromycetes	Trapeliales	NA	NA	NA
OTU58	Ascomycota	Lecanoromycetes	Trapeliales	Trapeliaceae	Trapelia	NA
OTU59	Ascomycota	Dothideomycetes	Pleosporales	Didymellaceae	Leptosphaerulina	Leptosphaerulina australis
OTU60	Ascomycota	Lecanoromycetes	Caliciales	Caliciaceae	Buellia	NA
OTU61	Ascomycota	Dothideomycetes	Capnodiales	NA	NA	NA
OTU62	Basidiomycota	Tremellomycetes	Tremellales	NA	NA	NA
OTU63	Ascomycota	Lecanoromycetes	Acarosporales	Acarosporaceae	Pleopsidium	Pleopsidium chlorophanum
OTU65	Ascomycota	Pezizomycetes	Pezizales	NA	NA	NA
OTU67	Ascomycota	Taphrinomycetes	Taphrinales	Taphrinaceae	Taphrina	Taphrina antarctica
OTU68	Ascomycota	Dothideomycetes	Botryosphaeriales	NA	NA	NA
OTU70	Ascomycota	Eurotiomycetes	Chaetothyriales	NA	NA	NA
OTU72	Ascomycota	Lecanoromycetes	Lecanorales	Catillariaceae	Austrolecia	NA
OTU73	Ascomycota	Lecanoromycetes	Acarosporales	NA	NA	NA
OTU74	Ascomycota	Lecanoromycetes	Acarosporales	NA	Cryomyces	Cryomyces antarcticus
OTU75	Ascomycota	Dothideomycetes	Capnodiales	Cladosporiaceae	NA	NA
OTU76	Ascomycota	Dothideomycetes	Botryosphaeriales	NA	NA	NA
OTU77	Ascomycota	Dothideomycetes	Pleosporales	Didymellaceae	Paraboeremia	NA
OTU78	Ascomycota	Eurotiomycetes	Eurotiales	Aspergillaceae	Penicillium	Penicillium melinii
OTU79	Ascomycota	Lecanoromycetes	Lecideales	Lecideaceae	Lecidea	Lecidea cancriformis
OTU80	Ascomycota	Lecanoromycetes	Lecanorales	Catillariaceae	Austrolecia	NA
OTU82	Basidiomycota	Agaricomycetes	Agaricales	NA	NA	NA
OTU83	Chytridiomycota	Rhizophydiomycetes	Rhizophydiales	NA	NA	NA
OTU84	Ascomycota	Dothideomycetes	Pleosporales	NA	NA	NA
OTU85	Ascomycota	Eurotiomycetes	Chaetothyriales	Cyphellophoraceae	Cyphellophora	NA
OTU87	Ascomycota	Taphrinomycetes	Taphrinales	Protomycetaceae	Saitoella	Saitoella coloradoensis
OTU88	Ascomycota	NA	NA	NA	NA	NA
OTU89	Chytridiomycota	Rhizophydiomycetes	Rhizophydiales	NA	NA	NA
OTU90	Ascomycota	Lecanoromycetes	Caliciales	Caliciaceae	Buellia	NA
OTU91	Ascomycota	Archaeorhizomycetes	Archaeorhizomycetales	NA	NA	NA
OTU92	Ascomycota	Dothideomycetes	Capnodiales	Teratosphaeriaceae	Elasticomyces	Elasticomyces elasticus
OTU93	Ascomycota	Dothideomycetes	Tubeufiales	NA	NA	NA
OTU94	Ascomycota	Lecanoromycetes	Acarosporales	Acarosporaceae	NA	NA
OTU95	Ascomycota	Lecanoromycetes	Lecanorales	NA	NA	NA
OTU96	Ascomycota	Eurotiomycetes	Eurotiales	NA	NA	NA
OTU98	Ascomycota	Dothideomycetes	Venturiales	NA	NA	NA
OTU99	Ascomycota	Dothideomycetes	Pleosporales	NA	NA	NA
OTU100	Basidiomycota	Tremellomycetes	Tremellales	NA	NA	NA
OTU101	Ascomycota	Dothideomycetes	Capnodiales	Teratosphaeriaceae	Friedmanniomyces	Friedmanniomyces simplex
OTU102	Ascomycota	Lecanoromycetes	Lecanorales	NA	NA	NA
OTU103	Ascomycota	Lecanoromycetes	Acarosporales	NA	NA	NA
OTU104	Ascomycota	Eurotiomycetes	Chaetothyriales	NA	NA	NA
OTU105	Ascomycota	Leotiomycetes	Helotiales	NA	NA	NA
OTU106	Ascomycota	Eurotiomycetes	Chaetothyriales	NA	NA	NA
OTU109	Ascomycota	Lecanoromycetes	Acarosporales	NA	NA	NA
OTU111	Ascomycota	Lecanoromycetes	Lecanorales	NA	NA	NA
OTU112	Basidiomycota	Tremellomycetes	Tremellales	NA	NA	NA
OTU114	Ascomycota	Sordariomycetes	Sordariales	Sordariaceae	Neurospora	Neurospora crassa
OTU115	NA	NA	NA	NA	NA	NA
OTU116	Ascomycota	Lecanoromycetes	Lecanorales	Catillariaceae	Austrolecia	NA
OTU117	Ascomycota	Eurotiomycetes	Chaetothyriales	Herpotrichiellaceae	Cladophialophora	NA
OTU118	Ascomycota	Sordariomycetes	Hypocreales	NA	NA	NA
OTU119	Ascomycota	Lecanoromycetes	Caliciales	Caliciaceae	Buellia	NA
OTU120	Ascomycota	Dothideomycetes	Dothideales	Aureobasidiaceae	NA	NA
OTU121	Ascomycota	Lecanoromycetes	Lecanorales	Lecanoraceae	NA	NA
OTU122	Mortierellomycota	Mortierellomycetes	Mortierellales	Mortierellaceae	Mortierella	NA
OTU123	Ascomycota	Leotiomycetes	Helotiales	NA	NA	NA
OTU124	Ascomycota	Lecanoromycetes	Acarosporales	Acarosporaceae	NA	NA
OTU125	Ascomycota	NA	NA	NA	NA	NA
OTU126	Ascomycota	Lecanoromycetes	Lecanorales	NA	NA	NA
OTU128	Ascomycota	Dothideomycetes	Pleosporales	Trematosphaeriaceae	Trematosphaeria	NA
OTU129	Ascomycota	NA	NA	NA	NA	NA
OTU130	Ascomycota	Eurotiomycetes	Eurotiales	Aspergillaceae	Penicillium	Penicillium chrysogenum
OTU131	Basidiomycota	Microbotryomycetes	Leucosporidiales	NA	NA	NA
OTU132	Basidiomycota	Tremellomycetes	Tremellales	NA	NA	NA
OTU133	Mucoromycota	Mucoromycetes	Mucorales	Choanephoraceae	Choanephora	Choanephora cucurbitarum
OTU135	Ascomycota	Eurotiomycetes	Verrucariales	NA	NA	NA
OTU137	Ascomycota	Dothideomycetes	Pleosporales	NA	NA	NA
OTU138	Ascomycota	Leotiomycetes	Helotiales	NA	Cadophora	NA
OTU139	Ascomycota	Dothideomycetes	Pleosporales	Melanommataceae	Petrakia	NA
OTU140	Ascomycota	NA	NA	NA	NA	NA
OTU142	Chytridiomycota	NA	NA	NA	NA	NA
OTU143	Ascomycota	Archaeorhizomycetes	Archaeorhizomycetales	Archaeorhizomycetaceae	Archaeorhizomyces	NA
OTU144	Ascomycota	Eurotiomycetes	Eurotiales	Aspergillaceae	Penicillium	NA
OTU145	Ascomycota	Pezizomycetes	Pezizales	Ascobolaceae	Ascobolus	NA
OTU146	Ascomycota	Leotiomycetes	Helotiales	NA	NA	NA
OTU147	Ascomycota	Archaeorhizomycetes	Archaeorhizomycetales	Archaeorhizomycetaceae	Archaeorhizomyces	NA
OTU149	Ascomycota	Leotiomycetes	Helotiales	Vibrisseaceae	Phialocephala	NA
OTU150	Ascomycota	Leotiomycetes	Helotiales	NA	NA	NA
OTU151	Ascomycota	Eurotiomycetes	Chaetothyriales	NA	NA	NA
OTU152	Basidiomycota	Microbotryomycetes	Sporidiobolales	Sporidiobolaceae	Rhodotorula	Rhodotorula graminis
OTU154	Ascomycota	Sordariomycetes	Sordariales	Lasiosphaeriaceae	Podospora	NA
OTU155	Ascomycota	Dothideomycetes	Capnodiales	Teratosphaeriaceae	NA	NA
OTU156	NA	NA	NA	NA	NA	NA
OTU157	NA	NA	NA	NA	NA	NA
OTU158	Basidiomycota	Agaricomycetes	Agaricales	NA	NA	NA
OTU159	Mortierellomycota	Mortierellomycetes	Mortierellales	Mortierellaceae	Mortierella	NA
OTU160	Ascomycota	Lecanoromycetes	Umbilicariales	NA	NA	NA
OTU161	Ascomycota	Eurotiomycetes	Chaetothyriales	NA	NA	NA
OTU162	Ascomycota	Dothideomycetes	Pleosporales	NA	NA	NA
OTU163	NA	NA	NA	NA	NA	NA
OTU164	Ascomycota	Dothideomycetes	Capnodiales	Teratosphaeriaceae	Friedmanniomyces	Friedmanniomyces endolithicus
OTU165	Ascomycota	Eurotiomycetes	Chaetothyriales	Trichomeriaceae	Knufia	Knufia petricola
OTU166	Ascomycota	Lecanoromycetes	Lecanorales	NA	NA	NA
OTU167	Basidiomycota	Agaricomycetes	Russulales	Russulaceae	Russula	Russula viscida
OTU168	Ascomycota	Archaeorhizomycetes	Archaeorhizomycetales	Archaeorhizomycetaceae	Archaeorhizomyces	NA
OTU169	Ascomycota	Pezizomycetes	Pezizales	NA	NA	NA
OTU170	Ascomycota	Lecanoromycetes	Acarosporales	Acarosporaceae	NA	NA
OTU173	Ascomycota	Dothideomycetes	Pleosporales	NA	NA	NA
OTU174	Ascomycota	Dothideomycetes	Capnodiales	Mycosphaerellaceae	NA	NA
OTU176	Ascomycota	Lecanoromycetes	Acarosporales	Acarosporaceae	NA	NA
OTU177	Ascomycota	Archaeorhizomycetes	Archaeorhizomycetales	Archaeorhizomycetaceae	Archaeorhizomyces	NA
OTU178	NA	NA	NA	NA	NA	NA
OTU179	Ascomycota	Dothideomycetes	Pleosporales	NA	NA	NA
OTU180	Ascomycota	Lecanoromycetes	Caliciales	Caliciaceae	Buellia	Buellia frigida
OTU181	Ascomycota	NA	NA	NA	NA	NA
OTU182	Ascomycota	Sordariomycetes	Hypocreales	Nectriaceae	NA	NA
OTU183	Ascomycota	Pezizomycetes	Pezizales	Pyronemataceae	Scutellinia	NA
OTU184	Ascomycota	NA	NA	NA	NA	NA
OTU185	Ascomycota	Sordariomycetes	Sordariales	Chaetomiaceae	Chaetomium	NA
OTU186	Ascomycota	Leotiomycetes	Helotiales	Helotiaceae	Hymenoscyphus	NA
OTU187	Ascomycota	Eurotiomycetes	Eurotiales	Aspergillaceae	Aspergillus	Aspergillus fumigatus
OTU189	Ascomycota	Leotiomycetes	Helotiales	NA	NA	NA
OTU190	Ascomycota	Dothideomycetes	Venturiales	Venturiaceae	Venturia	NA
OTU191	Ascomycota	Lecanoromycetes	Lecideales	Lecideaceae	Lecidea	NA
OTU192	Ascomycota	Eurotiomycetes	Chaetothyriales	NA	NA	NA
OTU193	Ascomycota	Dothideomycetes	Pleosporales	Pleosporaceae	Alternaria	Alternaria alternata
OTU194	Ascomycota	Pezizomycetes	NA	NA	NA	NA
OTU195	Ascomycota	Dothideomycetes	Pleosporales	Didymellaceae	Epicoccum	Epicoccum plurivorum
OTU196	Ascomycota	Lecanoromycetes	Lecanorales	NA	NA	NA
OTU197	Ascomycota	Lecanoromycetes	Lecanorales	NA	NA	NA
OTU199	Chytridiomycota	NA	NA	NA	NA	NA
OTU200	Ascomycota	Archaeorhizomycetes	Archaeorhizomycetales	Archaeorhizomycetaceae	Archaeorhizomyces	NA
OTU201	Ascomycota	Dothideomycetes	Pleosporales	Didymellaceae	Phoma	NA
OTU203	Ascomycota	Lecanoromycetes	NA	NA	NA	NA
OTU204	Ascomycota	Lecanoromycetes	Lecanorales	NA	NA	NA
OTU205	Ascomycota	Dothideomycetes	Capnodiales	Teratosphaeriaceae	Friedmanniomyces	Friedmanniomyces endolithicus
OTU206	Ascomycota	Dothideomycetes	Capnodiales	NA	NA	NA
OTU207	Basidiomycota	Tremellomycetes	Filobasidiales	Piskurozymaceae	Solicoccozyma	Solicoccozyma aeria
OTU208	Olpidiomycota	Olpidiomycetes	Olpidiales	Olpidiaceae	NA	NA
OTU209	Ascomycota	Eurotiomycetes	Chaetothyriales	Herpotrichiellaceae	Coniosporium	NA
OTU211	NA	NA	NA	NA	NA	NA
OTU213	Ascomycota	Dothideomycetes	Pleosporales	Pleosporaceae	Alternaria	NA
OTU214	Ascomycota	Leotiomycetes	Helotiales	NA	NA	NA
OTU216	Basidiomycota	Agaricomycetes	Sebacinales	Serendipitaceae	Serendipita	NA
OTU217	Ascomycota	Sordariomycetes	Xylariales	NA	NA	NA
OTU218	Ascomycota	Lecanoromycetes	Teloschistales	Teloschistaceae	Austroplaca	Austroplaca darbishirei
OTU219	Ascomycota	Lecanoromycetes	Acarosporales	Acarosporaceae	NA	NA
OTU221	Ascomycota	Dothideomycetes	Capnodiales	Teratosphaeriaceae	Friedmanniomyces	Friedmanniomyces endolithicus
OTU222	Ascomycota	NA	NA	NA	NA	NA
OTU223	Ascomycota	Sordariomycetes	Xylariales	NA	NA	NA
OTU224	Ascomycota	Eurotiomycetes	Chaetothyriales	NA	NA	NA
OTU225	Basidiomycota	Tremellomycetes	Tremellales	Tremellaceae	Cryptococcus	NA
OTU226	Ascomycota	Lecanoromycetes	Acarosporales	Acarosporaceae	NA	NA
OTU227	Ascomycota	Eurotiomycetes	Chaetothyriales	NA	NA	NA
OTU228	Ascomycota	Dothideomycetes	Capnodiales	Teratosphaeriaceae	Friedmanniomyces	Friedmanniomyces endolithicus
OTU229	Ascomycota	Dothideomycetes	Capnodiales	Teratosphaeriaceae	Friedmanniomyces	Friedmanniomyces endolithicus
OTU230	Ascomycota	Dothideomycetes	Pleosporales	Didymosphaeriaceae	Paraphaeosphaeria	NA
OTU231	Ascomycota	Leotiomycetes	Helotiales	NA	NA	NA
OTU235	Ascomycota	Dothideomycetes	NA	NA	NA	NA
OTU236	Ascomycota	Lecanoromycetes	Acarosporales	NA	NA	NA
OTU241	Ascomycota	Dothideomycetes	Hysteriales	NA	NA	NA
OTU244	Ascomycota	Leotiomycetes	Thelebolales	Pseudeurotiaceae	Pseudogymnoascus	Pseudogymnoascus pannorum
OTU246	Ascomycota	Eurotiomycetes	Eurotiales	NA	NA	NA
OTU247	Ascomycota	NA	NA	NA	NA	NA
OTU248	Entorrhizomycota	Entorrhizomycetes	Entorrhizales	NA	NA	NA
OTU250	Ascomycota	NA	NA	NA	NA	NA
OTU253	Ascomycota	Dothideomycetes	Botryosphaeriales	NA	NA	NA
OTU254	Ascomycota	Leotiomycetes	Helotiales	NA	NA	NA
OTU255	Basidiomycota	Tremellomycetes	NA	NA	NA	NA
OTU256	Ascomycota	Dothideomycetes	Capnodiales	NA	NA	NA
OTU258	Ascomycota	Lecanoromycetes	Lecideales	NA	NA	NA
OTU259	Ascomycota	Dothideomycetes	Capnodiales	Teratosphaeriaceae	Meristemomyces	Meristemomyces frigidus
OTU260	Ascomycota	Leotiomycetes	Helotiales	Helotiaceae	Meliniomyces	NA
OTU262	Ascomycota	Dothideomycetes	Pleosporales	Sporormiaceae	Preussia	Preussia fleischhakii
OTU263	Ascomycota	NA	NA	NA	NA	NA
OTU265	Basidiomycota	Tremellomycetes	Filobasidiales	NA	NA	NA
OTU266	Ascomycota	Lecanoromycetes	Acarosporales	Acarosporaceae	NA	NA
OTU267	Ascomycota	Dothideomycetes	Pleosporales	NA	NA	NA
OTU270	Ascomycota	Dothideomycetes	Pleosporales	Pleosporaceae	Curvularia	NA
OTU273	Basidiomycota	Tremellomycetes	Tremellales	NA	NA	NA
OTU274	Ascomycota	Lecanoromycetes	Caliciales	Caliciaceae	Buellia	NA
OTU275	Ascomycota	Dothideomycetes	Pleosporales	Phaeosphaeriaceae	NA	NA
OTU276	Ascomycota	Dothideomycetes	Pleosporales	Sporormiaceae	Preussia	NA
OTU278	NA	NA	NA	NA	NA	NA
OTU280	Ascomycota	Lecanoromycetes	Acarosporales	NA	NA	NA
OTU281	Ascomycota	Eurotiomycetes	Chaetothyriales	Herpotrichiellaceae	Coniosporium	Coniosporium apollinis
OTU284	Ascomycota	Lecanoromycetes	Acarosporales	Acarosporaceae	NA	NA
OTU286	Ascomycota	Lecanoromycetes	Lecideales	Lecideaceae	Lecidea	Lecidea cancriformis
OTU287	Ascomycota	NA	NA	NA	NA	NA
OTU288	Ascomycota	Lecanoromycetes	Caliciales	Caliciaceae	Buellia	NA
OTU290	Ascomycota	Lecanoromycetes	Lecideales	Lecideaceae	Lecidea	Lecidea cancriformis
OTU292	Ascomycota	Lecanoromycetes	NA	NA	NA	NA
OTU293	Ascomycota	Lecanoromycetes	Caliciales	Caliciaceae	Buellia	NA
OTU294	Ascomycota	Lecanoromycetes	Lecanorales	NA	NA	NA
OTU298	Ascomycota	Dothideomycetes	Capnodiales	Teratosphaeriaceae	Friedmanniomyces	Friedmanniomyces endolithicus
OTU300	Basidiomycota	Tremellomycetes	Filobasidiales	NA	NA	NA
OTU303	Ascomycota	Lecanoromycetes	Lecanorales	Lecanoraceae	Carbonea	Carbonea vorticosa
OTU304	Ascomycota	Dothideomycetes	Capnodiales	NA	NA	NA
OTU305	Ascomycota	Eurotiomycetes	Eurotiales	Aspergillaceae	Aspergillus	NA
OTU306	Basidiomycota	Tremellomycetes	Tremellales	NA	NA	NA
OTU307	Ascomycota	Lecanoromycetes	Lecideales	Lecideaceae	Lecidea	Lecidea cancriformis
OTU312	Ascomycota	Eurotiomycetes	Chaetothyriales	NA	NA	NA
OTU313	Ascomycota	Dothideomycetes	Capnodiales	Teratosphaeriaceae	Friedmanniomyces	Friedmanniomyces endolithicus
OTU315	Ascomycota	Dothideomycetes	Botryosphaeriales	NA	NA	NA
OTU316	Basidiomycota	Tremellomycetes	Tremellales	NA	NA	NA
OTU323	Ascomycota	Lecanoromycetes	Lecanorales	Lecanoraceae	Carbonea	Carbonea vorticosa
OTU328	Ascomycota	Lecanoromycetes	Acarosporales	Acarosporaceae	NA	NA
OTU334	Ascomycota	Pezizomycetes	Pezizales	Pyronemataceae	Wilcoxina	Wilcoxina rehmii

## Sheet: Table S3
Row.names	group	indval	pvalue	freq	OTU.ID	Kingdom	Phylum	Class	Order	Family	Genus	Species
OTU118	north	0.585091421	0.02	5	OTU118	Fungi	Ascomycota	Sordariomycetes	Hypocreales	NA	NA	NA
OTU147	north	0.533816425	0.035	4	OTU147	Fungi	Ascomycota	Archaeorhizomycetes	Archaeorhizomycetales	Archaeorhizomycetaceae	Archaeorhizomyces	NA
OTU16	north	0.832424655	0.033	1	OTU16	Fungi	Ascomycota	Lecanoromycetes	Lecanorales	Catillariaceae	Austrolecia	NA
OTU177	north	0.641975309	0.005	1	OTU177	Fungi	Ascomycota	Archaeorhizomycetes	Archaeorhizomycetales	Archaeorhizomycetaceae	Archaeorhizomyces	NA
OTU2	north	0.995956484	0.004	18	OTU2	Fungi	Ascomycota	Lecanoromycetes	Caliciales	Caliciaceae	Buellia	NA
OTU20	north	0.707716921	0.033	2	OTU20	Fungi	Ascomycota	Lecanoromycetes	Lecanorales	NA	NA	NA
OTU230	north	0.398467433	0.031	5	OTU230	Fungi	Ascomycota	Dothideomycetes	Pleosporales	Didymosphaeriaceae	Paraphaeosphaeria	NA
OTU25	north	0.997993311	0.001	2	OTU25	Fungi	Ascomycota	Lecanoromycetes	Lecanorales	NA	NA	NA
OTU37	north	0.752980612	0.015	22	OTU37	Fungi	Ascomycota	Sordariomycetes	Hypocreales	Nectriaceae	Fusarium	NA
OTU38	north	0.920154648	0.004	10	OTU38	Fungi	Ascomycota	Lecanoromycetes	Caliciales	Caliciaceae	Buellia	NA
OTU59	north	0.639321075	0.005	30	OTU59	Fungi	Ascomycota	Dothideomycetes	Pleosporales	Didymellaceae	Leptosphaerulina	Leptosphaerulina australis
OTU7	north	0.876108259	0.033	9	OTU7	Fungi	Ascomycota	Lecanoromycetes	Lecideales	Lecideaceae	Lecidea	Lecidea cancriformis
OTU73	north	0.6367713	0.006	2	OTU73	Fungi	Ascomycota	Lecanoromycetes	Acarosporales	NA	NA	NA
OTU87	north	0.716166403	0.001	12	OTU87	Fungi	Ascomycota	Taphrinomycetes	Taphrinales	Protomycetaceae	Saitoella	Saitoella coloradoensis
OTU111	south	0.424137931	0.015	2	OTU111	Fungi	Ascomycota	Lecanoromycetes	Lecanorales	NA	NA	NA
OTU12	south	0.744055959	0.012	3	OTU12	Fungi	Ascomycota	Dothideomycetes	Capnodiales	Teratosphaeriaceae	Friedmanniomyces	Friedmanniomyces endolithicus
OTU121	south	0.333333333	0.025	5	OTU121	Fungi	Ascomycota	Lecanoromycetes	Lecanorales	Lecanoraceae	NA	NA
OTU139	south	0.487730061	0.002	22	OTU139	Fungi	Ascomycota	Dothideomycetes	Pleosporales	Melanommataceae	Petrakia	NA
OTU149	south	0.5	0.003	27	OTU149	Fungi	Ascomycota	Leotiomycetes	Helotiales	Vibrisseaceae	Phialocephala	NA
OTU169	south	0.413793103	0.03	28	OTU169	Fungi	Ascomycota	Pezizomycetes	Pezizales	NA	NA	NA
OTU23	south	0.849129541	0.001	9	OTU23	Fungi	Basidiomycota	Tremellomycetes	Tremellales	NA	NA	NA
OTU26	south	0.747801363	0.027	3	OTU26	Fungi	Ascomycota	Lecanoromycetes	Lecanorales	NA	NA	NA
OTU3	south	0.879885172	0.027	16	OTU3	Fungi	Ascomycota	Lecanoromycetes	Lecanorales	NA	NA	NA
OTU30	south	0.661022689	0.017	8	OTU30	Fungi	Ascomycota	Dothideomycetes	Botryosphaeriales	NA	NA	NA
OTU334	south	0.488571429	0.002	12	OTU334	Fungi	Ascomycota	Pezizomycetes	Pezizales	Pyronemataceae	Wilcoxina	Wilcoxina rehmii
OTU4	south	0.912312239	0.041	22	OTU4	Fungi	Ascomycota	Lecanoromycetes	NA	NA	NA	NA
OTU40	south	0.790229885	0.001	7	OTU40	Fungi	Ascomycota	Leotiomycetes	Helotiales	NA	NA	NA
OTU45	south	0.742239805	0.001	17	OTU45	Fungi	Ascomycota	Lecanoromycetes	Lecanorales	NA	NA	NA
OTU50	south	0.583333333	0.001	21	OTU50	Fungi	Basidiomycota	Tremellomycetes	Trichosporonales	NA	NA	NA
OTU91	south	0.583333333	0.001	14	OTU91	Fungi	Ascomycota	Archaeorhizomycetes	Archaeorhizomycetales	NA	NA	NA
